# Supplementary material for: Access to Daylight at Home Improves Circadian Alignment, Sleep, and Mental Health in Healthy Adults: A Crossover Study
Source: Int J Environ Res Public Health. 2021 Sep 23;18(19):9980. doi: 10.3390/ijerph18199980 (PMC8507741; doi:10.3390/ijerph18199980)
Supplement: Supplementary file 1 [file ijerph-18-09980-s001.zip]

Archive with 1 entries (1 files):
- ijerph-1265187-supplementary.pdf
